# Supplementary material for: Bio Meets Nano: Protein Exchange in Saline Biocoronae on Magnetic Nanoparticles
Source: Int J Mol Sci. 2025 Sep 16;26(18):8995. doi: 10.3390/ijms26188995 (PMC12469985; doi:10.3390/ijms26188995)
Supplement: Supplementary file 1 [file ijms-26-08995-s001.zip]

Archive with 1 entries (1 files):
- ijms-3821386-supplementary.pdf
